# Supplementary material for: Impact of Different Lignin Sources on Nitrogen−Doped Porous Carbon toward the Electrocatalytic Oxygen Reduction Reaction
Source: Int J Environ Res Public Health. 2023 Mar 1;20(5):4383. doi: 10.3390/ijerph20054383 (PMC10002350; doi:10.3390/ijerph20054383)
Supplement: Supplementary file 1 [file ijerph-20-04383-s001.zip]

Archive with 1 entries (1 files):
- ijerph-2192950-supplementary.pdf
